# Supplementary material for: Clonal evolution in tyrosine kinase inhibitor-resistance: lessons from in vitro-models
Source: Front Oncol. 2023 Jun 13;13:1200897. doi: 10.3389/fonc.2023.1200897 (PMC10294234; doi:10.3389/fonc.2023.1200897)
Supplement: Supplementary file 2 [file Table_1.xlsx]

## Sheet: IM-R1
Hugo_Symbol	Chromosome	Start_Position	End_Position	Variant_Classification	Variant_Type	Reference_Allele	Tumor_Seq_Allele2	CADD_PHRED	VAF_K562	VAF lowIM-R1	VAF highIM-R1
ABCA7	chr19	1041230	1041230	5'UTR	SNP	C	T	12.23			0.7059
AC010620.1	chr19	21222429	21222429	RNA	SNP	C	A	2.215		0.7222	0.6034
AC022150.4	chr19	52653455	52653455	Missense_Mutation	SNP	A	C	9.262		0.2131	0.3421
AC141272.1	chr16_KI270728v1_random	1271433	1271433	3'Flank	SNP	G	A			0.7143	0.7258
ADAM22	chr7	88149018	88149018	Missense_Mutation	SNP	T	G	14.94			0.5725
AF111167.1	chr14	75269094	75269094	RNA	SNP	G	A	7.892			0.5455
AL021808.1	chr6	27268964	27268964	RNA	SNP	A	G	8.451			0.75
AL122058.1	chr20	57282554	57282554	RNA	SNP	A	C	1.659			0.3571
AL133216.1	chr10	38448571	38448571	5'Flank	SNP	A	G	0.509			0.6084
ALCAM	chr3	105533664	105533664	Missense_Mutation	SNP	G	A	27.4			0.3396
ANKRD11P1	chr2	81197290	81197290	RNA	SNP	C	T	6.537		0.1556	0.2273
ANKRD46	chr8	100527881	100527881	Missense_Mutation	SNP	G	A	23			0.2472
AP4M1	chr7	100106437	100106437	Missense_Mutation	SNP	G	C	26.1		0.5114	0.7333
ARFGAP3	chr22	42822395	42822395	Frame_Shift_Del	DEL	T	-			0.5814	0.4653
ARHGEF25	chr12	57616413	57616414	Frame_Shift_Ins	INS	-	A			0.1613	0.351
ARMC4	chr10	27987517	27987517	Missense_Mutation	SNP	A	G	7.619			0.7982
ATP2B1	chr12	89621696	89621696	Missense_Mutation	SNP	C	G	24.1		0.3182	0.325
BACE2	chr21	41167596	41167596	5'Flank	SNP	C	T	10.86			0.1591
BARD1	chr2	214728881	214728881	Missense_Mutation	SNP	T	A	30			0.6588
BICD2	chr9	92764723	92764723	Missense_Mutation	SNP	C	G	22.2		0.2	0.1803
C1GALT1C1	chrX	120626110	120626110	3'UTR	DEL	A	-				0.2105
C8orf82	chr8	144528493	144528493	Missense_Mutation	SNP	C	G	1.302		0.3488	0.2593
CACNA1C	chr12	2486244	2486244	Missense_Mutation	SNP	A	G	22.4			1
CAP2	chr6	17463003	17463003	Missense_Mutation	SNP	T	C	23.9		0.3158	0.2667
CAPZB	chr1	19356633	19356633	Splice_Site	SNP	A	G	33			0.3445
CARMIL1	chr6	25606081	25606081	Missense_Mutation	SNP	C	A	9.871			0.2552
CCDC191	chr3	114004741	114004741	Missense_Mutation	SNP	G	A	24.4			0.6047
CCNB2	chr15	59105192	59105192	5'UTR	SNP	T	A	12.59			0.2473
CD46	chr1	207767779	207767779	Missense_Mutation	SNP	T	C	2.849			0.3067
CEP170B	chr14	104883419	104883420	Frame_Shift_Ins	INS	-	T			1	1
CFAP45	chr1	159900098	159900098	Frame_Shift_Del	DEL	T	-				0.2292
CIART	chr1	150286886	150286886	Missense_Mutation	SNP	A	G	0.004			0.3767
CIC	chr19	42291641	42291641	Missense_Mutation	SNP	G	A	3.508		0.7333	0.6115
CLLU1	chr12	92424693	92424693	RNA	SNP	T	G	1.081		0.1852	0.2651
CMC2	chr16	80976162	80976162	3'UTR	SNP	G	A	5.603		0.2623	0.4407
COL11A1	chr1	103074735	103074735	Missense_Mutation	SNP	C	T	22.4		0.6667	0.7024
CRB1	chr1	197435354	197435354	Missense_Mutation	SNP	C	T	13.29			0.2527
CSMD3	chr8	112666413	112666413	Missense_Mutation	SNP	G	T	27		0.4048	0.2429
CSPG4	chr15	75687607	75687607	Missense_Mutation	SNP	T	C	27.2			0.34
CT867976.1	chr22	11477350	11477350	RNA	SNP	C	T	6.956			0.4444
DALRD3	chr3	49015567	49015567	3'UTR	SNP	G	A	5.717			0.4789
DALRD3	chr3	49017343	49017343	Missense_Mutation	SNP	T	C	9.217			0.5854
DCLRE1A	chr10	113850219	113850219	Missense_Mutation	SNP	A	T	23.9			1
DGKH	chr13	42219251	42219251	Nonsense_Mutation	SNP	G	T	47		0.6136	0.5333
DTX3	chr12	57609093	57609093	Missense_Mutation	SNP	C	T	23.6			0.2764
EIF3A	chr10	119051224	119051224	Missense_Mutation	SNP	T	A	27.1			0.5
ENAH	chr1	225512937	225512937	Missense_Mutation	SNP	C	A	26.8			0.2072
ENAM	chr4	70642970	70642970	Missense_Mutation	SNP	A	C	21.8			0.3696
ENSR00001091418	chr5_KI270792v1_alt	83326	83336	IGR	DEL	GGACAGTGAGA	-			0.3579	0.3846
ERBB3	chr12	56094528	56094528	Missense_Mutation	SNP	C	T	22.7			0.5263
ERI2	chr16	20797792	20797792	Missense_Mutation	SNP	T	A	2.339		0.6275	0.5694
EXOSC10	chr1	11087895	11087895	Missense_Mutation	SNP	C	T	16.7			0.2413
FAM221A	chr7	23702183	23702183	3'UTR	SNP	A	T	5.982			0.3562
FAM83F	chr22	40021618	40021618	Missense_Mutation	SNP	C	T	27.8			0.5299
FBXO8	chr4	174237334	174237334	3'UTR	SNP	G	A	3.884			0.619
FOXN4	chr12	109308296	109308296	Missense_Mutation	SNP	A	G	7.741		0.2766	0.3441
FSIP2	chr2	185791383	185791439	In_Frame_Del	DEL	ACAGTGTCAATGGTGGAAACCATATTAAAGAGAATGCAAAATTGCAAGTGTTAGAAA	-				0.1744
FUBP1	chr1	77979128	77979128	5'Flank	SNP	G	A	21.4			0.3696
FUBP3	chr9	130616473	130616473	Missense_Mutation	SNP	G	A	33		0.34	0.3333
GLIPR1L2	chr12	75390813	75390813	5'Flank	SNP	A	G	6.926		0.2245	0.3778
GLRXP1	chr20	37603005	37603005	RNA	SNP	C	G	0.867			0.3902
GNA13	chr17	65018287	65018287	Missense_Mutation	SNP	T	C	32			0.3293
GPR149	chr3	154429536	154429536	Missense_Mutation	SNP	T	C	7.536			0.52
GTF2A1	chr14	81204049	81204049	Missense_Mutation	SNP	T	A	25.2			0.4545
HDX	chrX	84361565	84361565	Missense_Mutation	SNP	C	A	26.3			0.5094
HERPUD1	chr16	56932383	56932383	Nonsense_Mutation	SNP	G	T	42			0.4464
HIVEP3	chr1	41584208	41584208	Missense_Mutation	SNP	C	G	25.4			0.1854
HMGN1P11	chr4	62510754	62510754	RNA	SNP	G	T	4.055			0.3833
IGHV1OR21-1	chr21	10649245	10649245	3'Flank	SNP	T	G	6.97		0.3438	0.1538
IGKV2-19	chr2	89134925	89134925	3'Flank	SNP	A	G	0.826			0.4127
IKBKB	chr8	42322352	42322352	Missense_Mutation	SNP	C	T	21.1			0.5152
ITGAX	chr16	31361088	31361088	Missense_Mutation	SNP	A	C	0.081			0.3043
ITPR3	chr6	33680592	33680592	Missense_Mutation	SNP	C	G	14.96			0.2452
KAT6A	chr8	41932591	41932591	Missense_Mutation	SNP	G	A	31			0.3967
KAZALD1	chr10	101067872	101067872	3'Flank	SNP	A	C	7.824			1
KCNJ11	chr11	17386813	17386813	3'UTR	SNP	G	A	13.88			0.3125
KCNJ14	chr19	48461908	48461908	Missense_Mutation	SNP	C	T	24.4			0.399
KRT8P21	chr1	73106005	73106005	RNA	SNP	C	T	4.988			0.2791
LAMA1	chr18	6942223	6942223	Missense_Mutation	SNP	T	G	18.07			0.3617
LINC02843	chr9	88647571	88647571	RNA	SNP	C	T	0.66		0.4348	0.4565
LMTK2	chr7	98192843	98192843	Missense_Mutation	SNP	A	G	10.52		0.6355	0.2552
LRP1B	chr2	140598785	140598785	Missense_Mutation	SNP	G	A	26.6			0.304
LRP1B	chr2	140487651	140487651	Missense_Mutation	SNP	A	T	26.7			0.3881
LTN1	chr21	28982350	28982350	Frame_Shift_Del	DEL	T	-				0.2041
MAGI2	chr7	78521546	78521546	Missense_Mutation	SNP	C	T	23.6			0.2698
MALRD1	chr10	19327663	19327663	Nonsense_Mutation	SNP	C	A	38			0.2061
MAP2K1	chr15	66435126	66435128	In_Frame_Del	DEL	GGG	-				0.2534
MDM2	chr12	68842205	68842205	3'Flank	SNP	A	G	3.083			0.3067
MINAR2	chr5	129748152	129748152	5'UTR	SNP	T	A	2.145		0.439	0.4222
MIPOL1	chr14	37266988	37266988	Missense_Mutation	SNP	A	G	2.207			0.464
MTARC2	chr1	220780211	220780211	Missense_Mutation	SNP	A	G	22.4			0.2113
MYH8	chr17	10395423	10395423	Nonsense_Mutation	SNP	C	A	42			0.4545
MYO15B	chr17	75605882	75605882	Missense_Mutation	SNP	G	A	23.3		0.5091	0.3182
N4BP2L2	chr13	32443992	32443992	Missense_Mutation	SNP	G	A	0.117		0.3971	0.4808
NAALADL2	chr3	175803175	175803175	Missense_Mutation	SNP	T	G	26.4			0.4157
NAXD	chr13	110615583	110615583	5'Flank	SNP	G	A	14.81			0.448
NLRP8	chr19	55966292	55966292	Missense_Mutation	SNP	G	A	17.63			0.264
NOS1AP	chr1	162355293	162355293	Missense_Mutation	SNP	C	A	18.12			0.2554
NSD2	chr4	1939695	1939695	Nonsense_Mutation	SNP	C	T	36		0.2	0.3889
OBSCN	chr1	228323577	228323577	Missense_Mutation	SNP	C	T	26.5			0.275
OPRM1	chr6	154090086	154090086	Missense_Mutation	SNP	G	A	22.8		0.303	0.3204
OR2F2	chr7	143935187	143935187	5'UTR	SNP	T	G	0.72			0.7391
OR4A21P	chr11	55491593	55491593	RNA	SNP	T	G	7.94			0.5854
OSBPL5	chr11	3107909	3107909	Missense_Mutation	SNP	C	T	25.7			0.3333
PARD3	chr10	34111423	34111423	Missense_Mutation	SNP	G	A	22.7			0.189
PARGP1	chr10	45953155	45953155	RNA	SNP	G	C	19.21			0.2466
PAX3	chr2	222298548	222298548	Missense_Mutation	SNP	C	T	22.5		0.2	0.3143
PCNX4	chr14	60118540	60118540	Missense_Mutation	SNP	C	T	26.3		1	1
PIH1D1	chr19	49453471	49453471	5'Flank	SNP	C	T	8.123		0.2791	0.225
PKD1L3	chr16	71942781	71942781	Missense_Mutation	SNP	T	G	11.5		0.4138	0.2394
PKP1	chr1	201316577	201316577	Nonsense_Mutation	SNP	C	A	37			0.2745
PLAGL1	chr6	143942371	143942372	Frame_Shift_Ins	INS	-	A			0.3582	0.3445
PNPLA4	chrX	7925944	7925945	Frame_Shift_Ins	INS	-	T				0.463
PON2	chr7	95407070	95407070	Splice_Site	SNP	T	C	33			0.2973
PPFIBP1	chr12	27676546	27676546	Missense_Mutation	SNP	G	A	25.1			0.2743
PPP1CC	chr12	110730712	110730712	Missense_Mutation	SNP	C	A	24.5			0.4412
PPP1R3B	chr8	9141336	9141336	Missense_Mutation	SNP	C	T	24.4		0.7108	0.9429
PROSER1	chr13	39013609	39013609	Nonsense_Mutation	SNP	G	C	35		0.3214	0.3906
PRSS53	chr16	31086719	31086719	Missense_Mutation	SNP	G	C	22.9			0.1892
PTCHD1	chrX	23380198	23380198	Missense_Mutation	SNP	T	G	24.4			0.2985
PWWP2AP1	chr13	80655473	80655473	RNA	SNP	G	A	1.291		0.0909	0.2727
RALGAPA2	chr20	20505454	20505454	Missense_Mutation	SNP	C	T	25.7			0.6196
RARB	chr3	25428520	25428520	5'UTR	SNP	G	A	20.4		0.3	0.3375
RGS4	chr1	163074429	163074429	Missense_Mutation	SNP	G	T	30			0.2254
RHBDD3	chr22	29263946	29263946	Missense_Mutation	SNP	C	A	22.6		0.7797	0.5227
ROBO2	chr3	77493370	77493370	Missense_Mutation	SNP	T	G	28.4		0.4545	0.4691
ROR1	chr1	64159030	64159030	Frame_Shift_Del	DEL	A	-				0.2769
ROR2	chr9	91722820	91722820	3'UTR	SNP	C	T	9.998			1
RPS6KB2	chr11	67434990	67434990	Missense_Mutation	SNP	C	T	23.9			0.6765
RPSAP56	chr16	73941174	73941174	RNA	SNP	C	A	4.417			0.3375
RRS1	chr8	66430120	66430120	Missense_Mutation	SNP	A	G	6.528			0.5158
RYR2	chr1	237374747	237374747	Missense_Mutation	SNP	T	C	24.8			0.3043
RYR3	chr15	33603124	33603124	Missense_Mutation	SNP	A	G	20.7		0.5424	0.506
SALL4	chr20	51791491	51791491	Missense_Mutation	SNP	G	C	26.1			0.4322
SCN2A	chr2	165380718	165380718	Missense_Mutation	SNP	C	G	25.2			0.2766
SCN9A	chr2	166303271	166303272	Frame_Shift_Ins	INS	-	T				0.1667
SCN9A	chr2	166303275	166303299	Frame_Shift_Del	DEL	ATCAAAGCCCCTACAATTGTCTTCA	-				0.1667
SEMA3B	chr3	50269113	50269113	5'Flank	SNP	C	A	14.82			0.9762
SFPQ	chr1	35178264	35178264	3'Flank	SNP	T	A	16.78			0.2558
SGSM2	chr17	2364092	2364092	Missense_Mutation	SNP	T	A	25.9			0.625
SLC17A6	chr11	22377711	22377711	Missense_Mutation	SNP	A	G	14.21			0.3443
SLC25A41	chr19	6427198	6427198	Missense_Mutation	SNP	C	T	21			0.3333
SLC35A5	chr3	112580644	112580644	Missense_Mutation	SNP	C	A	24.5		0.4082	0.5469
SLC39A12	chr10	17965502	17965502	Missense_Mutation	SNP	T	A	27			0.2698
SLC9C2	chr1	173500936	173500936	3'UTR	SNP	A	C	7.485			0.2414
SLCO4C1	chr5	102249718	102249718	Missense_Mutation	SNP	G	A	25.3			0.4138
SLITRK6	chr13	85795794	85795794	Nonsense_Mutation	SNP	G	A	35		0.3556	0.541
SND1	chr7	127652246	127652246	5'UTR	SNP	C	A	10.28			0.2308
SOX9	chr17	72122970	72122970	Missense_Mutation	SNP	C	T	30			0.3066
SPATA5	chr4	123256179	123256179	Missense_Mutation	SNP	A	G	32			0.5
SPDYE4	chr17	8753374	8753374	Missense_Mutation	SNP	G	T	6.157			0.5
SULT1C4	chr2	108378507	108378507	Splice_Site	SNP	G	C	34			0.2469
SYNPO2L	chr10	73646495	73646495	3'UTR	SNP	A	G	10.16			0.275
TCP1	chr6	159779971	159779971	Missense_Mutation	SNP	G	A	27			0.1944
TELO2	chr16	1507629	1507629	Missense_Mutation	SNP	G	A	2.45		0.3621	0.3088
TENM2	chr5	168247718	168247718	Missense_Mutation	SNP	T	C	24.2		0.265	0.3833
TMEM202	chr15	72406614	72406614	Missense_Mutation	SNP	A	G	18.83			0.2742
TMPRSS6	chr22	37070513	37070513	Missense_Mutation	SNP	T	C	19.64			0.6087
TOMM20	chr1	235113874	235113874	Missense_Mutation	SNP	G	A	28.8			0.2364
TOR4A	chr9	137279292	137279292	Missense_Mutation	SNP	C	G	24.4			0.3585
TRAJ32	chr14	22513866	22513866	3'Flank	SNP	A	G	8.877			1
TRAV8-2	chr14	21846954	21846955	Missense_Mutation	DNP	AG	TT				0.5038
TRIO	chr5	14405966	14405966	Missense_Mutation	SNP	C	T	17.93			0.3143
TRPM6	chr9	74801995	74801995	Missense_Mutation	SNP	C	A	24.2		1	1
TSPYL2	chrX	53082553	53082553	Nonsense_Mutation	SNP	G	T	33			0.5
TSR2	chrX	54444542	54444542	Missense_Mutation	SNP	A	G	24.9			0.5059
UNC80	chr2	209995623	209995623	3'UTR	SNP	T	C	0.656			0.3529
UPRT	chrX	75299868	75299868	Frame_Shift_Del	DEL	A	-			0.9875	0.5109
VPS29	chr12	110493224	110493224	Missense_Mutation	SNP	T	G	22.5			0.3059
VWA5B2	chr3	184234301	184234302	Frame_Shift_Ins	INS	-	C			0.3571	0.4808
WDFY4	chr10	48941824	48941824	Missense_Mutation	SNP	C	G	5.461			0.3068
WDPCP	chr2	63437473	63437473	Missense_Mutation	SNP	T	C	17.73			0.7414
YAE1	chr7	39572648	39572648	Missense_Mutation	SNP	G	T	0.834			0.2148
ZFP82	chr19	36409833	36409833	5'UTR	SNP	T	A	13.33		0.2807	0.3256
ZNF37BP	chr10	42521017	42521017	RNA	SNP	G	A	4.326			0.3261
ZNF385D	chr3	21750921	21750921	5'UTR	SNP	C	T	19.71			0.3692
ZNF568	chr19	36973710	36973710	5'UTR	SNP	G	A	9.28			0.341
ZNF600	chr19	52765563	52765563	3'UTR	SNP	G	T	3.002			0.3456
ZRANB3	chr2	135504386	135504386	Missense_Mutation	SNP	G	C	18.59			0.2281

## Sheet: IM-R2
Hugo_Symbol	Chromosome	Start_Position	End_Position	Variant_Classification	Variant_Type	Reference_Allele	Tumor_Seq_Allele2	CADD_PHRED	VAF_K562	VAF lowIM-R2	VAF highIM-R2
ABCG8	chr2	43851649	43851649	Missense_Mutation	SNP	G	T	30		0.1579	0.3194
AC022150.4	chr19	52653455	52653455	Missense_Mutation	SNP	A	C	9.262		0.3699	0.3231
AC025884.1	chr15	22279205	22279205	RNA	SNP	T	A	15.11		0.1455	0.2027
ATP2B1	chr12	89621696	89621696	Missense_Mutation	SNP	C	G	24.1		0.4583	0.3571
BARD1	chr2	214728881	214728881	Missense_Mutation	SNP	T	A	30		0.5909	0.5517
BTK	chrX	101353920	101353921	Missense_Mutation	DNP	TC	CT			0.1216	0.3947
BUD31	chr7	99411063	99411063	Splice_Site	SNP	G	A	33		0.1622	0.2128
C1GALT1C1	chrX	120626110	120626110	3'UTR	DEL	A	-			0.2419	0.1569
CACNA1H	chr16	1220557	1220557	Missense_Mutation	SNP	G	C	4.281			0.7983
CAP2	chr6	17463003	17463003	Missense_Mutation	SNP	T	C	23.9		0.322	0.2449
CBY3	chr5	179678541	179678541	3'Flank	SNP	C	A	0.431		0.3034	0.2273
CD300LB	chr17	74522769	74522769	Missense_Mutation	SNP	G	T	8.901		0.1351	0.2131
CD46	chr1	207767779	207767779	Missense_Mutation	SNP	T	C	2.849		0.3182	0.3
CD48	chr1	160679127	160679127	3'Flank	SNP	C	T	5.581		0.2	0.2619
CDKN1A	chr6	36674109	36674109	5'Flank	SNP	G	T	6.487			0.3111
CEACAM20	chr19	44525206	44525206	Nonsense_Mutation	SNP	G	A	36		0.1899	0.2857
CEP170B	chr14	104883419	104883420	Frame_Shift_Ins	INS	-	T			1	1
CIC	chr19	42291641	42291641	Missense_Mutation	SNP	G	A	3.508		0.7339	0.5714
CLLU1	chr12	92424693	92424693	RNA	SNP	T	G	1.081		0.169	0.2609
CPA2	chr7	130279629	130279629	Nonsense_Mutation	SNP	C	A	34		0.1633	0.2432
CRTC1P1	chr2	52570816	52570816	RNA	SNP	C	T	6.433		0.3667	0.1591
DNM1P47	chr15	101756719	101756719	RNA	DEL	G	-				0.1951
ENSR00001091418	chr5_KI270792v1_alt	83326	83336	IGR	DEL	GGACAGTGAGA	-				0.3333
FAM221A	chr7	23702183	23702183	3'UTR	SNP	A	T	5.982		0.3261	0.2889
FOLH1	chr11	49156794	49156794	Missense_Mutation	SNP	C	T	26.6			0.4348
FOXN4	chr12	109308296	109308296	Missense_Mutation	SNP	A	G	7.741		0.5556	0.2388
FUBP3	chr9	130616473	130616473	Missense_Mutation	SNP	G	A	33		0.2615	0.3922
GLIPR1L2	chr12	75390813	75390813	5'Flank	SNP	A	G	6.926		0.3148	0.3125
H4C11	chr6	27824167	27824167	Missense_Mutation	SNP	G	A	23.7		0.1886	0.2845
HMCN2	chr9	130403281	130403281	Missense_Mutation	SNP	C	G	26.2		0.2917	0.3167
HMGA1P1	chrX	26748650	26748650	RNA	SNP	G	C	1.089			0.561
HYDIN	chr16	71175672	71175672	Missense_Mutation	SNP	C	A	0.67		0.1939	0.2872
IFITM10	chr11	1747833	1747833	Missense_Mutation	SNP	G	A	21.9		0.1844	0.3257
IGKV2-19	chr2	89134925	89134925	3'Flank	SNP	A	G	0.826		0.2766	0.3
ITGA4	chr2	181509679	181509679	Missense_Mutation	SNP	A	T	21.6		0.1462	0.2059
KAZALD1	chr10	101067872	101067872	3'Flank	SNP	A	C	7.824		1	1
L1CAM	chrX	153868411	153868411	Missense_Mutation	SNP	C	A	24.4		0.2258	0.4061
LEMD1-DT	chr1	205466697	205466697	RNA	SNP	C	T	8.451		0.1429	0.198
LIPE	chr19	42405498	42405498	Missense_Mutation	SNP	C	T	13.78			0.7973
MIR4277	chr5	1708650	1708650	3'Flank	SNP	G	C	2.149		0.0923	0.3265
MT-ND1	chrM	2141	2141	5'Flank	SNP	T	C			1	1
MT-ND1	chrM	4333	4333	3'Flank	SNP	G	A				1
MYO15B	chr17	75605882	75605882	Missense_Mutation	SNP	G	A	23.3		0.2031	0.3115
MYO5C	chr15	52260901	52260901	Missense_Mutation	SNP	C	A	23.8		0.1667	0.2649
NOBOX	chr7	144410344	144410344	5'Flank	SNP	C	A	3.402		0.1765	0.3191
NSD2	chr4	1939695	1939695	Nonsense_Mutation	SNP	C	T	36		0.3333	0.4
ONECUT2	chr18	57436065	57436065	Missense_Mutation	SNP	G	A	21.7		0.2676	0.22
OPRM1	chr6	154090086	154090086	Missense_Mutation	SNP	G	A	22.8		0.377	0.3429
OR4A21P	chr11	55491593	55491593	RNA	SNP	T	G	7.94		0.4231	0.5238
OSBPL5	chr11	3107909	3107909	Missense_Mutation	SNP	C	T	25.7		0.1	0.44
OTOG	chr11	17596122	17596122	Missense_Mutation	SNP	C	T	23.9			0.4016
P4HB	chr17	81843610	81843610	3'UTR	SNP	G	A	12.27		0.2791	0.3647
PACSIN3	chr11	47180505	47180505	Missense_Mutation	SNP	C	T	24.8			0.4384
PAX3	chr2	222298548	222298548	Missense_Mutation	SNP	C	T	22.5		0.3838	0.3261
PCNX4	chr14	60118540	60118540	Missense_Mutation	SNP	C	T	26.3		1	1
PDGFRB	chr5	150125520	150125520	Missense_Mutation	SNP	C	G	26.3			0.283
PIP4P2	chr8	90995662	90995662	3'UTR	SNP	G	A	1.191		0.2113	0.3333
PKD1L3	chr16	71942781	71942781	Missense_Mutation	SNP	T	G	11.5		0.2828	0.4107
PLAGL1	chr6	143942371	143942372	Frame_Shift_Ins	INS	-	A			0.2286	0.3134
PLD5	chr1	242265390	242265390	Missense_Mutation	SNP	A	G	26.9		0.1887	0.24
PLS3	chrX	115629969	115629969	Splice_Site	SNP	T	A	34		0.1923	0.4071
POM121L10P	chr22	24657617	24657617	RNA	SNP	T	C	2.188			0.1522
POU6F2	chr7	39464283	39464283	Missense_Mutation	SNP	C	T	23.7		0.2391	0.3636
PROSER1	chr13	39013609	39013609	Nonsense_Mutation	SNP	G	C	35		0.4533	0.55
PTCHD1	chrX	23380198	23380198	Missense_Mutation	SNP	T	G	24.4		0.4925	0.5
PTPN11	chr12	112473023	112473023	Missense_Mutation	SNP	A	G	29.9			0.6929
RELA	chr11	65660125	65660125	Missense_Mutation	SNP	T	A	22.4		0.2828	0.2923
RGN	chrX	47081144	47081144	5'UTR	SNP	C	A	0.266		0.3598	0.4045
RHBDD3	chr22	29263946	29263946	Missense_Mutation	SNP	C	A	22.6		0.5	0.56
RIOK2	chr5	97183197	97183197	5'UTR	SNP	C	A	7.494		0.1778	0.3333
RNF185	chr22	31187126	31187126	Missense_Mutation	SNP	C	G	22.7		0.2769	0.6538
ROBO2	chr3	77493370	77493370	Missense_Mutation	SNP	T	G	28.4		0.4861	0.7021
RRBP1	chr20	17627535	17627535	Missense_Mutation	SNP	G	A	28.5		0.0933	0.4719
SALL4	chr20	51790441	51790441	Missense_Mutation	SNP	G	A	9.489		0.209	0.5682
SLC16A12	chr10	89430677	89430677	3'UTR	SNP	T	C	4.237			0.1698
SLC16A12	chr10	89430675	89430676	3'UTR	INS	-	C				0.1698
SLC25A3	chr12	98600078	98600078	Missense_Mutation	SNP	A	C	21.1		0.2721	0.2754
SLC35A5	chr3	112580644	112580644	Missense_Mutation	SNP	C	A	24.5		0.4737	0.5435
SPDYE4	chr17	8753374	8753374	Missense_Mutation	SNP	G	T	6.157		0.5345	0.381
SUSD1	chr9	112042161	112042163	In_Frame_Del	DEL	TAT	-				0.2698
TECTA	chr11	121109235	121109235	Missense_Mutation	SNP	T	A	26.9		0.4576	0.2273
TECTA	chr11	121109237	121109237	Missense_Mutation	SNP	C	A	25.4		0.4576	0.2273
TELO2	chr16	1507629	1507629	Missense_Mutation	SNP	G	A	2.45		0.4717	0.3333
TIAM2	chr6	155182295	155182295	Missense_Mutation	SNP	C	T	24.6		0.2685	0.2143
TLR8	chrX	12921562	12921562	Missense_Mutation	SNP	T	A	0.161		0.2687	0.3472
TMEM202	chr15	72406614	72406614	Missense_Mutation	SNP	A	G	18.83		0.5469	0.4912
TNC	chr9	115081787	115081787	Missense_Mutation	SNP	T	C	25.5		0.2	0.2222
TOR4A	chr9	137279292	137279292	Missense_Mutation	SNP	C	G	24.4		0.35	0.3654
TRAV12-2	chr14	21888293	21888293	Missense_Mutation	SNP	G	T	23.2		0.1667	0.4259
TRIM17	chr1	228408720	228408720	Nonsense_Mutation	SNP	G	C	35			0.5806
TRPM6	chr9	74801995	74801995	Missense_Mutation	SNP	C	A	24.2		1	1
TSR2	chrX	54444542	54444542	Missense_Mutation	SNP	A	G	24.9		0.4912	0.537
TTBK1	chr6	43283955	43283955	Nonsense_Mutation	SNP	C	G	40		0.2022	0.2927
TWNK	chr10	100993286	100993286	Missense_Mutation	SNP	G	C	28.9		0.3661	0.6061
UBE2U	chr1	64260608	64260608	Missense_Mutation	SNP	C	T	10.17		0.2619	0.2121
UBE4B	chr1	10179469	10179469	Missense_Mutation	SNP	A	G	16.74		0.176	0.1771
UPRT	chrX	75299868	75299868	Frame_Shift_Del	DEL	A	-			0.6095	0.6923
VPS16	chr20	2860099	2860099	Missense_Mutation	SNP	G	A	19.44		0.3929	0.549
YBX1	chr1	42683176	42683176	Missense_Mutation	SNP	T	C	13.82		0.1573	0.2836
ZFP82	chr19	36409833	36409833	5'UTR	SNP	T	A	13.33		0.3425	0.3333
ZNF208	chr19	21971249	21971332	In_Frame_Del	DEL	AAGGCTTTGCCACATTCTTCACATTTGTAGGGTTTCTCTCCAGTATGAATTACCTTATGTTTAGTGAGGATTGAGAACGTACTA	-				0.2211
ZNF518B	chr4	10445389	10445389	Nonsense_Mutation	SNP	C	A	36			0.1714
ZNF804A	chr2	184938688	184938688	Missense_Mutation	SNP	A	G	20.5		0.2432	0.404

## Sheet: IM-R3
Hugo_Symbol	Chromosome	Start_Position	End_Position	Variant_Classification	Variant_Type	Reference_Allele	Tumor_Seq_Allele2	CADD_PHRED	VAF_K562	VAF lowIM-R3	VAF highIM-R3
ABCA7	chr19	1041230	1041230	5'UTR	SNP	C	T	12.23		0.5319	0.7424
AC010620.1	chr19	21222429	21222429	RNA	SNP	C	A	2.215		0.7594	0.7105
AC011447.3	chr19	20132276	20132276	5'Flank	SNP	G	A	2.753		0.3778	0.2453
AC018755.1	chr19	51601503	51601503	3'Flank	SNP	C	T	7.365		0.42	0.3617
AC022150.4	chr19	52653455	52653455	Missense_Mutation	SNP	A	C	9.262		0.3217	0.3086
AC036111.1	chr11	55870420	55870420	RNA	SNP	C	T	6.546			0.1818
AC104339.1	chr8	92144416	92144416	RNA	SNP	T	C	9.536			0.561
AC107023.1	chr12	40444555	40444555	5'Flank	SNP	G	A	4.969		0.1667	0.2055
AC139099.2	chr17	83135219	83135220	5'Flank	DNP	GA	AC				0.8571
AC141272.1	chr16_KI270728v1_random	1271433	1271433	3'Flank	SNP	G	A			0.6531	0.66
ADAMTSL4	chr1	150557963	150557963	Missense_Mutation	SNP	G	C	32		0.1148	0.4318
AL133338.2	chr6	100890325	100890325	RNA	SNP	C	A	7.499		1	1
AL590617.2	chr6	138692318	138692318	5'Flank	SNP	C	A	10.12		0.3182	0.1633
AMOTL1	chr11	94859693	94859693	Missense_Mutation	SNP	G	A	24.5			0.7719
ANKRD46	chr8	100527881	100527881	Missense_Mutation	SNP	G	A	23		0.2113	0.2381
AP5B1	chr11	65778169	65778169	Missense_Mutation	SNP	T	A	0.423		0.1903	0.3309
AR	chrX	67545735	67545735	Missense_Mutation	SNP	C	A	22.2		0.1373	0.4655
ARFGAP3	chr22	42822395	42822395	Frame_Shift_Del	DEL	T	-			0.404	0.4583
ARHGEF25	chr12	57616413	57616414	Frame_Shift_Ins	INS	-	A			0.3592	0.3892
ARL14	chr3	160677759	160677759	Missense_Mutation	SNP	G	T	19.3		0.134	0.3023
ARMC4	chr10	27987517	27987517	Missense_Mutation	SNP	A	G	7.619		0.7903	0.6667
ATP2B1	chr12	89621696	89621696	Missense_Mutation	SNP	C	G	24.1		0.2958	0.3521
AWAT1	chrX	70237138	70237138	Missense_Mutation	SNP	G	A	22.9		0.1096	0.4947
B3GNT4	chr12	122206552	122206552	Missense_Mutation	SNP	C	G	25			0.2804
BICD2	chr9	92764723	92764723	Missense_Mutation	SNP	C	G	22.2		0.3235	0.3806
C8orf82	chr8	144528493	144528493	Missense_Mutation	SNP	C	G	1.302			0.3721
CACNA1C	chr12	2486244	2486244	Missense_Mutation	SNP	A	G	22.4		1	1
CAP2	chr6	17463003	17463003	Missense_Mutation	SNP	T	C	23.9		0.2344	0.2444
CARMIL3	chr14	24056932	24056932	Missense_Mutation	SNP	C	A	23.2		0.5	0.4524
CASS4	chr20	56445928	56445928	Missense_Mutation	SNP	G	T	13.8			0.4929
CBR3	chr21	36146444	36146444	Missense_Mutation	SNP	C	T	24.3			0.1802
CCT6B	chr17	34961334	34961334	Missense_Mutation	SNP	C	A	22.3			0.1882
CD46	chr1	207767779	207767779	Missense_Mutation	SNP	T	C	2.849		0.25	0.2542
CD55	chr1	207321614	207321614	5'Flank	SNP	A	T	6.477			0.2
CDH19	chr18	66544043	66544043	Missense_Mutation	SNP	T	A	25.7			0.2407
CEP170B	chr14	104883419	104883420	Frame_Shift_Ins	INS	-	T			1	1
CEP19	chr3	196712032	196712032	5'UTR	SNP	C	G	8.934			0.2927
CFAP45	chr1	159900098	159900098	Frame_Shift_Del	DEL	T	-			0.2913	0.3361
CFTR	chr7	117548712	117548712	Missense_Mutation	SNP	C	G	17.02			0.2075
CHIT1	chr1	203229752	203229752	5'Flank	SNP	G	A	5.636		0.3333	0.3642
CLLU1	chr12	92424693	92424693	RNA	SNP	T	G	1.081		0.3553	0.2586
COL11A1	chr1	103074735	103074735	Missense_Mutation	SNP	C	T	22.4		0.6486	0.6786
CRTC1P1	chr2	52570816	52570816	RNA	SNP	C	T	6.433		0.4675	0.1594
CSMD3	chr8	112337710	112337710	Frame_Shift_Del	DEL	G	-			0.1875	0.2
DALRD3	chr3	49015567	49015567	3'UTR	SNP	G	A	5.717		0.4405	0.5676
DAPL1	chr2	158804307	158804308	Frame_Shift_Ins	INS	-	A			0.3768	0.3457
DCLRE1A	chr10	113850219	113850219	Missense_Mutation	SNP	A	T	23.9		1	1
DDX11	chr12	31094757	31094757	Missense_Mutation	SNP	A	G	22.6		0.1041	0.307
DDX54	chr12	113185470	113185470	5'UTR	SNP	A	G	12.84		0.3385	0.3571
DENND4A	chr15	65701858	65701858	Frame_Shift_Del	DEL	T	-				0.2727
DGKH	chr13	42219251	42219251	Nonsense_Mutation	SNP	G	T	47			0.5
DNM1P47	chr15	101756719	101756719	RNA	DEL	G	-			0.2973	0.24
DYSF	chr2	71466797	71466797	5'UTR	SNP	C	T	13.77			0.4048
EEF1AKMT2	chr10	124765600	124765600	Missense_Mutation	SNP	G	T	25.3			0.4318
EIF3A	chr10	119051224	119051224	Missense_Mutation	SNP	T	A	27.1			0.5106
ELMO3	chr16	67208732	67208733	3'Flank	DNP	GG	AC				0.2877
ENSR00001091418	chr5_KI270792v1_alt	83326	83336	IGR	DEL	GGACAGTGAGA	-			0.4031	0.3295
ERBB3	chr12	56094528	56094528	Missense_Mutation	SNP	C	T	22.7		0.7347	0.7424
ETFDH	chr4	158706814	158706814	Missense_Mutation	SNP	A	T	12.13		0.1205	0.3438
EXOC3L2	chr19	45216164	45216164	Missense_Mutation	SNP	C	T	25			0.2
EXOC8	chr1	231336056	231336056	Nonsense_Mutation	SNP	C	A	37			0.203
FAM83F	chr22	40021618	40021618	Missense_Mutation	SNP	C	T	27.8			0.3889
FBXO8	chr4	174237334	174237334	3'UTR	SNP	G	A	3.884		0.3621	0.375
FOXN4	chr12	109308296	109308296	Missense_Mutation	SNP	A	G	7.741		0.1875	0.2982
FRYL	chr4	48634429	48634429	5'UTR	SNP	C	T	14.72		0.1429	0.3429
FUBP3	chr9	130616473	130616473	Missense_Mutation	SNP	G	A	33		0.3276	0.2687
FXYD1	chr19	35142473	35142473	Missense_Mutation	SNP	A	T	27.1			0.3535
GLIPR1L2	chr12	75390813	75390813	5'Flank	SNP	A	G	6.926		0.3036	0.3115
GNA13	chr17	65018287	65018287	Missense_Mutation	SNP	T	C	32			0.2581
GOLGA6L17P	chr15	82523858	82523859	RNA	DNP	AC	GT				0.6809
GPR149	chr3	154429536	154429536	Missense_Mutation	SNP	T	C	7.536		0.4667	0.45
GSTA1	chr6	52796290	52796290	Missense_Mutation	SNP	A	C	25.7			0.1623
GTF2A1	chr14	81204049	81204049	Missense_Mutation	SNP	T	A	25.2		0.4773	0.3333
HERPUD1	chr16	56932383	56932383	Nonsense_Mutation	SNP	G	T	42		0.2562	0.2869
HIP1R	chr12	122861952	122861952	3'UTR	SNP	C	G	3.472		0.2632	0.2373
HIVEP3	chr1	41584208	41584208	Missense_Mutation	SNP	C	G	25.4		0.3245	0.352
HSD17B7	chr1	162790621	162790621	5'Flank	SNP	C	G	2.275			0.3415
HTR1A	chr5	63961404	63961404	Missense_Mutation	SNP	G	T	24.1		0.161	0.3704
IFFO2	chr1	18955969	18955969	Missense_Mutation	SNP	C	G	15.29			0.4286
IFRD2	chr3	50288462	50288462	Missense_Mutation	SNP	G	T	23.5		0.1097	0.4812
IGF2R	chr6	160032635	160032635	Missense_Mutation	SNP	C	G	18.46		0.0777	0.5143
IGHV1OR21-1	chr21	10649245	10649245	3'Flank	SNP	T	G	6.97		0.2214	0.1727
IGHV3OR16-15	chr16	32903881	32903881	RNA	SNP	A	G	6.652		1	1
IGKV3D-11	chr2	90173329	90173329	Missense_Mutation	SNP	G	T	22.4		0.1735	0.3497
IRX2	chr5	2752449	2752449	5'Flank	SNP	C	A	23.1		0.061	0.2261
JUND	chr19	18280857	18280857	Missense_Mutation	SNP	C	T	17.38			0.2973
KAZALD1	chr10	101067872	101067872	3'Flank	SNP	A	C	7.824			1
KMT2D	chr12	49054080	49054080	Missense_Mutation	SNP	G	A	29.6		0.0857	0.371
KRAS	chr12	25227349	25227349	Missense_Mutation	SNP	C	T	24.2		0.087	0.6667
LAMB4	chr7	108055914	108055914	Missense_Mutation	SNP	C	T	25.6			0.5756
LDHD	chr16	75112303	75112303	3'UTR	SNP	C	G	7.308			0.2268
LINC01460	chr2	27707803	27707804	RNA	DNP	CA	TT			0.1296	0.3788
LINC02843	chr9	88647571	88647571	RNA	SNP	C	T	0.66		0.5636	0.4286
LMTK2	chr7	98192843	98192843	Missense_Mutation	SNP	A	G	10.52			0.5215
LRRC53	chr1	74480933	74480933	Missense_Mutation	SNP	C	A	24.2		0.0952	0.3443
MAZ	chr16	29810098	29810099	3'UTR	INS	-	GGC				0.7333
MDM2	chr12	68842205	68842205	3'Flank	SNP	A	G	3.083		0.4231	0.283
MIB1	chr18	21741513	21741513	5'UTR	SNP	C	T	18.93			0.3
MICAL3	chr22	17891561	17891561	Missense_Mutation	SNP	C	T	26.7			0.2031
MINAR2	chr5	129748152	129748152	5'UTR	SNP	T	A	2.145		0.381	0.3231
MIR205HG	chr1	209430733	209430733	RNA	SNP	G	A	10.31			0.2444
MIR3691	chr6	5148265	5148265	RNA	SNP	G	A	2.046			0.3137
MLLT3	chr9	20622345	20622345	5'UTR	SNP	A	G	20.4			0.9756
MT-ND1	chrM	4333	4333	3'Flank	SNP	G	A				1
MTX1	chr1	155214704	155214704	3'Flank	SNP	G	A	3.084			0.2789
MYH1	chr17	10494664	10494664	Missense_Mutation	SNP	G	A	26.8		0.2097	0.4795
MYO15B	chr17	75605882	75605882	Missense_Mutation	SNP	G	A	23.3		0.2879	0.4179
N4BP2L2	chr13	32443992	32443992	Missense_Mutation	SNP	G	A	0.117		0.3333	0.5568
NEDD8	chr14	24218170	24218170	Missense_Mutation	SNP	G	A	27		0.1078	0.576
NOP16	chr5	176388636	176388636	5'UTR	SNP	G	T	7.143		0.3333	0.2658
NPAS4	chr11	66421066	66421066	5'UTR	SNP	C	G	18.27		0.34	0.2333
NSD2	chr4	1939695	1939695	Nonsense_Mutation	SNP	C	T	36		0.3594	0.3585
NXPH2	chr2	138780211	138780211	Missense_Mutation	SNP	C	T	22.1			0.25
NYX	chrX	41473989	41473989	Missense_Mutation	SNP	G	C	27.7		0.5143	0.4463
OBSCN	chr1	228323577	228323577	Missense_Mutation	SNP	C	T	26.5		0.3662	0.2424
OR2F2	chr7	143935187	143935187	5'UTR	SNP	T	G	0.72			0.4118
OR4A21P	chr11	55491593	55491593	RNA	SNP	T	G	7.94		0.6596	0.48
OSBPL5	chr11	3107909	3107909	Missense_Mutation	SNP	C	T	25.7		0.3443	0.3158
OSMR	chr5	38924511	38924511	Missense_Mutation	SNP	C	A	9.127			0.1651
PAPPA2	chr1	176695785	176695785	Missense_Mutation	SNP	G	T	14.9		0.0584	0.1757
PAX3	chr2	222298548	222298548	Missense_Mutation	SNP	C	T	22.5			0.5682
PCNX4	chr14	60118540	60118540	Missense_Mutation	SNP	C	T	26.3		1	1
PHF14	chr7	11036653	11036659	Frame_Shift_Del	DEL	CAGCTCT	-				0.3556
PIAS4	chr19	4037435	4037435	Missense_Mutation	SNP	G	A	28.2		0.217	0.2587
PIH1D1	chr19	49453471	49453471	5'Flank	SNP	C	T	8.123		0.375	0.2593
PKD1L3	chr16	71942781	71942781	Missense_Mutation	SNP	T	G	11.5		0.2667	0.2805
PKHD1	chr6	51619134	51619134	Missense_Mutation	SNP	C	T	9.338		0.0571	0.2147
PKP1	chr1	201316577	201316577	Nonsense_Mutation	SNP	C	A	37		0.1867	0.1562
PLAGL1	chr6	143942371	143942372	Frame_Shift_Ins	INS	-	A			0.3841	0.2439
POLD3	chr11	74618542	74618542	Missense_Mutation	SNP	G	A	24.5		0.4219	0.2885
PPIAP79	chr5	84999775	84999775	3'Flank	SNP	G	C	7.879			0.3
PPP1R1B	chr17	39622304	39622304	5'Flank	SNP	G	A	10.58		0.1163	0.3608
PPP1R3B	chr8	9141336	9141336	Missense_Mutation	SNP	C	T	24.4			0.73
PRKCB	chr16	24113032	24113032	Missense_Mutation	SNP	G	A	22			0.5152
PROCA1	chr17	28703435	28703435	3'Flank	SNP	C	G	5.682		0.3043	0.2857
PROSER1	chr13	39013609	39013609	Nonsense_Mutation	SNP	G	C	35		0.4032	0.5405
PTCHD1	chrX	23380198	23380198	Missense_Mutation	SNP	T	G	24.4		0.3088	0.4118
PWWP2AP1	chr13	80655473	80655473	RNA	SNP	G	A	1.291		0.1193	0.1538
RAPGEF4	chr2	172814289	172814289	Missense_Mutation	SNP	C	A	22.7			0.2712
RARB	chr3	25428520	25428520	5'UTR	SNP	G	A	20.4		0.3167	0.2821
RBMXP1	chr6	48214181	48214181	RNA	SNP	G	T	2.186			0.1915
RERE	chr1	8361435	8361435	Missense_Mutation	SNP	C	T	24.8			0.6065
RHBDD3	chr22	29263946	29263946	Missense_Mutation	SNP	C	A	22.6		0.4821	0.5435
RNF214	chr11	117238869	117238869	Missense_Mutation	SNP	G	A	25.3		0.1068	0.25
ROBO2	chr3	77493370	77493370	Missense_Mutation	SNP	T	G	28.4		0.3519	0.4348
ROR2	chr9	91722820	91722820	3'UTR	SNP	C	T	9.998			1
RYR3	chr15	33603124	33603124	Missense_Mutation	SNP	A	G	20.7			0.5732
SCN2A	chr2	165380718	165380718	Missense_Mutation	SNP	C	G	25.2		0.425	0.3542
SELL	chr1	169701560	169701561	Frame_Shift_Ins	INS	-	T				0.2807
SEMA3B	chr3	50269113	50269113	5'Flank	SNP	C	A	14.82		1	1
SFT2D2	chr1	168246916	168246916	3'UTR	SNP	G	T	6.167			0.2971
SH3RF2	chr5	146062720	146062720	3'UTR	SNP	C	T	13.71			0.4717
SHANK3	chr22	50704846	50704846	Missense_Mutation	SNP	G	A	26.7		0.2029	0.5581
SKOR2	chr18	47246996	47246996	Missense_Mutation	SNP	C	T	26		0.4792	0.3167
SLC15A2	chr3	121930904	121930904	Missense_Mutation	SNP	G	A	20.4			0.4918
SLC35A5	chr3	112580644	112580644	Missense_Mutation	SNP	C	A	24.5		0.4179	0.3788
SLC3A2	chr11	62853890	62853890	5'Flank	SNP	C	G	1.846			0.2752
SLC6A10P	chr16	32879512	32879512	RNA	SNP	G	A	2.634			1
SLC9C2	chr1	173500936	173500936	3'UTR	SNP	A	C	7.485		0.2468	0.3488
SLITRK6	chr13	85795794	85795794	Nonsense_Mutation	SNP	G	A	35		0.5227	0.5484
SLTM	chr15	58887049	58887049	Missense_Mutation	SNP	G	A	26.5		0.0662	0.4132
SND1	chr7	127652246	127652246	5'UTR	SNP	C	A	10.28		0.2203	0.2014
SNORA70J	chr5	171366036	171366036	5'Flank	SNP	G	T	3.845		0.3091	0.28
SNORD115-14	chr15	25197876	25197876	3'Flank	SNP	C	G	2.282			0.5319
SOX5P1	chr8	87789167	87789167	RNA	SNP	C	T	6.403			0.38
SPDYE4	chr17	8753374	8753374	Missense_Mutation	SNP	G	T	6.157		0.4694	0.5094
SPRR4	chr1	152971912	152971912	Missense_Mutation	SNP	C	T	12.95		0.0976	0.2644
STIM1	chr11	4082244	4082244	Missense_Mutation	SNP	C	T	25.4		0.1538	0.4464
STPG4	chr2	47155334	47155334	5'Flank	SNP	G	C	3.443		0.1429	0.38
SUSD1	chr9	112042161	112042163	In_Frame_Del	DEL	TAT	-			0.197	0.3231
TECTA	chr11	121109235	121109235	Missense_Mutation	SNP	T	A	26.9		0.3968	0.2885
TECTA	chr11	121109237	121109237	Missense_Mutation	SNP	C	A	25.4		0.3968	0.2885
TELO2	chr16	1507629	1507629	Missense_Mutation	SNP	G	A	2.45		0.375	0.2812
THNSL1	chr10	25023565	25023565	Missense_Mutation	SNP	G	C	24.3		0.121	0.3869
TMEM202	chr15	72406614	72406614	Missense_Mutation	SNP	A	G	18.83			0.3455
TOR4A	chr9	137279292	137279292	Missense_Mutation	SNP	C	G	24.4		0.3363	0.2885
TRIM4	chr7	99892070	99892070	3'UTR	SNP	A	C	5.188		0.2642	0.4032
TRIM77BP	chr11	49116981	49116981	3'Flank	SNP	C	A	0.16		0.6905	0.7115
TRPM6	chr9	74801995	74801995	Missense_Mutation	SNP	C	A	24.2		1	1
TSPYL2	chrX	53082553	53082553	Nonsense_Mutation	SNP	G	T	33			0.4533
TSR2	chrX	54444542	54444542	Missense_Mutation	SNP	A	G	24.9		0.5895	0.5
TTLL12	chr22	43180909	43180909	Missense_Mutation	SNP	G	A	27.2		1	1
TYRP1	chr9	12702398	12702398	Missense_Mutation	SNP	T	G	24.8			0.3878
UPRT	chrX	75299868	75299868	Frame_Shift_Del	DEL	A	-			0.678	0.7243
VN1R4	chr19	53267350	53267350	Missense_Mutation	SNP	C	T	18.86			0.5232
VPS18	chr15	40902923	40902923	Missense_Mutation	SNP	G	A	22.7			0.5
VPS29	chr12	110493224	110493224	Missense_Mutation	SNP	T	G	22.5		0.3896	0.4138
VWA5B2	chr3	184234301	184234302	Frame_Shift_Ins	INS	-	C			0.3929	0.5273
ZFHX4	chr8	76707974	76707974	Missense_Mutation	SNP	T	G	27.5		0.4615	0.4194
ZFP82	chr19	36409833	36409833	5'UTR	SNP	T	A	13.33		0.3208	0.4186
ZNF138	chr7	64832172	64832172	Frame_Shift_Del	DEL	G	-			0.0882	0.2009
ZNF267	chr16	31916595	31916595	3'UTR	SNP	C	T	5.848		0.1449	0.3387
ZNF385D	chr3	21750921	21750921	5'UTR	SNP	C	T	19.71			0.4762
ZNF843	chr16	31435810	31435810	Missense_Mutation	SNP	C	T	2.931		0.1731	0.3061
ZNF875	chr19	37363826	37363826	3'UTR	SNP	C	T	0.978		0.0711	0.3397

## Sheet: IM-R4
Hugo_Symbol	Chromosome	Start_Position	End_Position	Variant_Classification	Variant_Type	Reference_Allele	Tumor_Seq_Allele2	CADD_PHRED	VAF_K562	VAF lowIM-R4	VAF highIM-R4
AC141272.1	chr16_KI270728v1_random	1271433	1271433	3'Flank	SNP	G	A			0.6197	0.9512
ADGRL3	chr4	62037749	62037749	Missense_Mutation	SNP	A	G	24.8			0.25
ANTXRL	chr10	46296230	46296230	Missense_Mutation	SNP	G	T	22.6			0.2812
ARFGAP3	chr22	42822395	42822395	Frame_Shift_Del	DEL	T	-			0.4128	0.4889
ARHGEF25	chr12	57616413	57616414	Frame_Shift_Ins	INS	-	A			0.2517	0.2611
ATP2B1	chr12	89621696	89621696	Missense_Mutation	SNP	C	G	24.1		0.3176	0.3333
BARD1	chr2	214728881	214728881	Missense_Mutation	SNP	T	A	30			0.6
BATF2	chr11	64989785	64989889	Splice_Site	DEL	GGTTGTCTTTTTCCAGAGACTCGTGCTGCTGCAGAGAAGCAGATGGGCGGGGAGGGGAACCTCAGCCAGTGTCAGGGGCCCCGCATGAGCCTTAGCCCCTTCCAG	-				0.1772
BICD2	chr9	92764723	92764723	Missense_Mutation	SNP	C	G	22.2		0.3017	0.2212
BIRC6	chr2	32482454	32482454	Missense_Mutation	SNP	A	G	25.5			0.2222
BNC2	chr9	16583032	16583032	Missense_Mutation	SNP	C	A	26.5		0.4773	0.5
BRSK2	chr11	1449792	1449792	Missense_Mutation	SNP	G	A	25.8			0.2667
C1GALT1C1	chrX	120626110	120626110	3'UTR	DEL	A	-			0.1085	0.2211
CACNA1C	chr12	2486244	2486244	Missense_Mutation	SNP	A	G	22.4		1	1
CAP2	chr6	17463003	17463003	Missense_Mutation	SNP	T	C	23.9		0.3396	0.3333
CARMIL3	chr14	24056932	24056932	Missense_Mutation	SNP	C	A	23.2		0.52	0.5873
CCDC38	chr12	95869551	95869551	Nonsense_Mutation	SNP	C	A	41			0.2909
CENPF	chr1	214644671	214644671	Missense_Mutation	SNP	G	T	22.4			0.4603
CEP170B	chr14	104883419	104883420	Frame_Shift_Ins	INS	-	T			1	1
CNOT7	chr8	17237345	17237345	Missense_Mutation	SNP	C	G	22.5			0.3906
COL11A1	chr1	103074735	103074735	Missense_Mutation	SNP	C	T	22.4		0.6951	0.5833
COPZ1	chr12	54348052	54348052	Splice_Site	SNP	G	T	35			0.2941
CR383658.2	chr14	18395063	18395063	3'Flank	DEL	T	-				0.4032
DAPL1	chr2	158804307	158804308	Frame_Shift_Ins	INS	-	A			0.303	0.3108
DCLRE1A	chr10	113850219	113850219	Missense_Mutation	SNP	A	T	23.9		1	1
DENND2B	chr11	8750678	8750678	Missense_Mutation	SNP	T	C	23.4			0.2331
DISP3	chr1	11531703	11531703	Missense_Mutation	SNP	T	C	25.6			0.2159
DNM1P47	chr15	101756719	101756719	RNA	DEL	G	-			0.2316	0.2316
DPYSL3	chr5	147418455	147418455	Missense_Mutation	SNP	G	T	26.2			0.3333
ECT2L	chr6	138838378	138838378	Missense_Mutation	SNP	G	T	23.1		0.234	0.1864
EML4	chr2	42303119	42303119	Missense_Mutation	SNP	G	A	32			0.3333
ENSR00001091418	chr5_KI270792v1_alt	83326	83336	IGR	DEL	GGACAGTGAGA	-				0.3796
EP300	chr22	41179020	41179024	3'UTR	DEL	AAAAC	-			1	1
FMN2	chr1	240330732	240330732	Missense_Mutation	SNP	A	G	31			0.3837
FOXP2	chr7	114664429	114664429	Missense_Mutation	SNP	C	T	21			0.2632
FRY	chr13	32295338	32295338	Nonsense_Mutation	SNP	G	T	46			0.3694
FUBP1	chr1	77979128	77979128	5'Flank	SNP	G	A	21.4			0.1818
FUBP3	chr9	130616473	130616473	Missense_Mutation	SNP	G	A	33		0.4127	0.2875
GABRA6	chr5	161686954	161686954	Missense_Mutation	SNP	A	C	25			0.3143
GALNT1	chr18	35703530	35703530	Missense_Mutation	SNP	A	G	23.3			0.2
GLCE	chr15	69268874	69268874	Missense_Mutation	SNP	A	G	23.9			0.2857
GTF2A1	chr14	81204049	81204049	Missense_Mutation	SNP	T	A	25.2		0.4902	0.6136
HERPUD1	chr16	56932383	56932383	Nonsense_Mutation	SNP	G	T	42		0.3377	0.4336
HMCN2	chr9	130403281	130403281	Missense_Mutation	SNP	C	G	26.2		0.3018	0.2329
KCNJ3	chr2	154854948	154854948	Nonsense_Mutation	SNP	G	T	39			0.2344
KIF21B	chr1	201000451	201000451	Missense_Mutation	SNP	G	A	28.4			0.1986
KRAS	chr12	25245350	25245350	Missense_Mutation	SNP	C	T	23.7			0.2927
KRTAP10-2	chr21	44551318	44551318	Nonsense_Mutation	SNP	G	T	34			0.2389
LRFN5	chr14	41891297	41891297	Missense_Mutation	SNP	C	T	25.9			0.4242
MAOB	chrX	43797173	43797173	Missense_Mutation	SNP	C	A	24.6		0.381	0.1639
MAZ	chr16	29810098	29810099	3'UTR	INS	-	GGC				0.9565
MGA	chr15	41748874	41748874	Missense_Mutation	SNP	T	G	25.7		0.6481	0.5556
MYH1	chr17	10501596	10501596	Missense_Mutation	SNP	G	C	29.7			0.4836
MYLK	chr3	123648984	123648984	Missense_Mutation	SNP	C	T	23.8			0.3944
MYO15B	chr17	75605882	75605882	Missense_Mutation	SNP	G	A	23.3		0.2329	0.2947
MYO1E	chr15	59272370	59272370	Missense_Mutation	SNP	G	T	26			0.1739
NDRG3	chr20	36653463	36653468	3'UTR	DEL	TTATGG	-				0.2373
NSD2	chr4	1939695	1939695	Nonsense_Mutation	SNP	C	T	36		0.3061	0.3333
NT5C1A	chr1	39659374	39659374	Missense_Mutation	SNP	G	A	28.8		0.5769	0.5911
NYX	chrX	41473989	41473989	Missense_Mutation	SNP	G	C	27.7		0.5789	0.9429
OPRM1	chr6	154090086	154090086	Missense_Mutation	SNP	G	A	22.8		0.363	0.3243
OR4F2P	chr11_KI270902v1_alt	82012	82012	3'Flank	SNP	T	G				0.6721
OSBPL5	chr11	3107909	3107909	Missense_Mutation	SNP	C	T	25.7		0.4918	0.2456
OSGIN1	chr16	83965450	83965450	Missense_Mutation	SNP	G	A	26.6			0.4211
OTOG	chr11	17596122	17596122	Missense_Mutation	SNP	C	T	23.9			0.386
PAX3	chr2	222298548	222298548	Missense_Mutation	SNP	C	T	22.5		0.4615	0.3026
PCNX2	chr1	233001641	233001641	Missense_Mutation	SNP	C	T	26.8			0.4176
PCNX4	chr14	60118540	60118540	Missense_Mutation	SNP	C	T	26.3		1	1
PDPN	chr1	13610426	13610426	Missense_Mutation	SNP	G	A	23.1			0.3118
PLAGL1	chr6	143942371	143942372	Frame_Shift_Ins	INS	-	A			0.3538	0.315
POLD3	chr11	74618542	74618542	Missense_Mutation	SNP	G	A	24.5		0.2687	0.5263
PRKCZ	chr1	2174780	2174780	Missense_Mutation	SNP	C	T	26.3			0.2336
PROSER1	chr13	39013609	39013609	Nonsense_Mutation	SNP	G	C	35		0.4776	0.4394
RARB	chr3	25428520	25428520	5'UTR	SNP	G	A	20.4		0.3571	0.4531
REXO1	chr19	1826948	1826948	Missense_Mutation	SNP	T	G	28.6			0.24
RFX6	chr6	116922083	116922083	Missense_Mutation	SNP	A	C	23.6			0.25
RHBDD3	chr22	29263946	29263946	Missense_Mutation	SNP	C	A	22.6		0.5873	0.4658
RNF150	chr4	140967793	140967793	Missense_Mutation	SNP	C	T	24.9			0.1979
ROBO1	chr3	78633989	78633989	Missense_Mutation	SNP	C	T	26.5			0.3974
ROBO2	chr3	77493370	77493370	Missense_Mutation	SNP	T	G	28.4		0.5455	0.5077
ROR1	chr1	64177524	64177524	Missense_Mutation	SNP	C	G	23			0.3333
RYR3	chr15	33603124	33603124	Missense_Mutation	SNP	A	G	20.7		0.5375	0.44
SACS	chr13	23331639	23331640	Frame_Shift_Del	DEL	AA	-				0.4058
SELL	chr1	169701560	169701561	Frame_Shift_Ins	INS	-	T				0.2391
SELP	chr1	169593721	169593721	Missense_Mutation	SNP	C	A	20.5			0.2358
SHISA6	chr17	11263407	11263407	Missense_Mutation	SNP	T	C	24.7			1
SKOR2	chr18	47246996	47246996	Missense_Mutation	SNP	C	T	26		0.3333	0.5231
SLC35A5	chr3	112580644	112580644	Missense_Mutation	SNP	C	A	24.5		0.625	0.52
SLITRK6	chr13	85795794	85795794	Nonsense_Mutation	SNP	G	A	35		0.4762	0.4127
SLITRK6	chr13	85795664	85795664	Nonsense_Mutation	SNP	G	C	36			0.4627
STXBP5	chr6	147382984	147382984	Missense_Mutation	SNP	A	G	26			0.4468
SUSD1	chr9	112042161	112042163	In_Frame_Del	DEL	TAT	-			0.3034	0.3881
SYTL2	chr11	85726968	85726968	Missense_Mutation	SNP	G	A	20.4			0.2976
TBCD	chr17	82920556	82920556	Missense_Mutation	SNP	T	C	22.4			0.1692
TECTA	chr11	121109235	121109235	Missense_Mutation	SNP	T	A	26.9		0.2456	0.25
TECTA	chr11	121109237	121109237	Missense_Mutation	SNP	C	A	25.4		0.2456	0.25
TFAP2A	chr6	10402531	10402531	Missense_Mutation	SNP	T	C	28.5			0.2045
TGS1	chr8	55802511	55802511	Missense_Mutation	SNP	C	G	26.2			0.3472
THNSL2	chr2	88174710	88174710	Missense_Mutation	SNP	C	A	23.5			0.2346
TLN1	chr9	35719837	35719837	Missense_Mutation	SNP	G	A	32		0.3875	0.2029
TOR4A	chr9	137279292	137279292	Missense_Mutation	SNP	C	G	24.4		0.2652	0.3037
TRPM6	chr9	74801995	74801995	Missense_Mutation	SNP	C	A	24.2		1	1
TSPYL2	chrX	53082553	53082553	Nonsense_Mutation	SNP	G	T	33		0.4231	0.2326
TSR2	chrX	54444542	54444542	Missense_Mutation	SNP	A	G	24.9		0.4643	0.8621
TTC30B	chr2	177551154	177551154	Missense_Mutation	SNP	T	G	23.1			0.2816
TTLL12	chr22	43180909	43180909	Missense_Mutation	SNP	G	A	27.2		1	1
UPRT	chrX	75299868	75299868	Frame_Shift_Del	DEL	A	-			0.6204	0.9278
VPS18	chr15	40902923	40902923	Missense_Mutation	SNP	G	A	22.7			0.4919
XDH	chr2	31339650	31339650	Missense_Mutation	SNP	C	A	27.8			0.2857
ZFHX4	chr8	76707974	76707974	Missense_Mutation	SNP	T	G	27.5		0.3429	0.3944
ZNF763	chr19	11977062	11977088	In_Frame_Del	DEL	GCTGTGAACTTCACCCAGGAGGAGTGG	-				0.253
ZNF814	chr19	57874503	57874504	In_Frame_Ins	INS	-	AAA				0.9014

## Sheet: N-R1
Hugo_Symbol	Chromosome	Start_Position	End_Position	Variant_Classification	Variant_Type	Reference_Allele	Tumor_Seq_Allele2	CADD_PHRED	VAF_K562	VAF lowN-R1	VAF highN-R1
5_8S_rRNA	chrUn_KI270442v1	221389	221389	5'Flank	SNP	T	C				0.3696
ABCA7	chr19	1041230	1041230	5'UTR	SNP	C	T	12.23			0.8367
AC010620.1	chr19	21222429	21222429	RNA	SNP	C	A	2.215		0.5488	0.8182
AC018755.1	chr19	51601503	51601503	3'Flank	SNP	C	T	7.365		0.3175	0.371
AC022150.4	chr19	52653455	52653455	Missense_Mutation	SNP	A	C	9.262		0.3858	0.3137
AC079154.1	chr2	124013914	124013914	RNA	SNP	G	T	2.162			0.24
AC104339.1	chr8	92144416	92144416	RNA	SNP	T	C	9.536			0.5172
ADGRF5	chr6	46858922	46858922	Missense_Mutation	SNP	G	T	27.4		0.0588	0.2231
AKR1B10	chr7	134537663	134537663	Splice_Site	SNP	T	G	32			0.3509
AL354822.1	chrUn_GL000218v1	58640	58640	5'Flank	SNP	G	T				0.1642
AP4M1	chr7	100106437	100106437	Missense_Mutation	SNP	G	C	26.1			0.5337
ARFGAP3	chr22	42822395	42822395	Frame_Shift_Del	DEL	T	-			0.4479	0.6814
ARMC4	chr10	27987517	27987517	Missense_Mutation	SNP	A	G	7.619			0.6957
ARPP21	chr3	35739386	35739386	Missense_Mutation	SNP	C	T	20.5		0.0617	0.3158
BARD1	chr2	214728881	214728881	Missense_Mutation	SNP	T	A	30		0.7	0.6667
BIRC6	chr2	32597827	32597827	Silent	SNP	G	T	8.919			0.1579
BRCA1	chr17	43104865	43104865	Splice_Region	SNP	T	C	17.86		0.0506	0.3731
C1GALT1C1	chrX	120626110	120626110	3'UTR	DEL	A	-			0.1558	0.1884
C8orf82	chr8	144528493	144528493	Missense_Mutation	SNP	C	G	1.302			0.4048
CACNA1C	chr12	2486244	2486244	Missense_Mutation	SNP	A	G	22.4		1	1
CACNA1D	chr3	53723903	53723903	Silent	SNP	G	T	8.81		0.4928	0.4559
CAP2	chr6	17463003	17463003	Missense_Mutation	SNP	T	C	23.9			0.2
CAPS2	chr12	75329947	75329947	5'UTR	SNP	G	T	8.987		0.1154	0.2963
CCDC89	chr11	85685036	85685036	Silent	SNP	G	C	8.037		0.0794	0.5
CD226	chr18	69895873	69895873	Missense_Mutation	SNP	T	G	14.48		0.1111	0.2727
CENPF	chr1	214640894	214640894	Missense_Mutation	SNP	G	T	16.64			0.3768
CEP170B	chr14	104883419	104883420	Frame_Shift_Ins	INS	-	T			1	1
CETP	chr16	56971078	56971078	Silent	SNP	C	A	8.36		0.0826	0.2773
CHIT1	chr1	203229752	203229752	5'Flank	SNP	G	A	5.636		0.244	0.2439
CIC	chr19	42291641	42291641	Missense_Mutation	SNP	G	A	3.508			0.7255
CLLU1	chr12	92424693	92424693	RNA	SNP	T	G	1.081		0.2258	0.3108
CNOT7	chr8	17237345	17237345	Missense_Mutation	SNP	C	G	22.5		0.0588	0.1846
CR1	chr1	207611940	207611940	Frame_Shift_Del	DEL	G	-				0.2828
CRTC1P1	chr2	52570816	52570816	RNA	SNP	C	T	6.433		0.2737	0.1622
CSMD3	chr8	112492668	112492668	Missense_Mutation	SNP	G	A	28.4			0.2698
DALRD3	chr3	49015567	49015567	3'UTR	SNP	G	A	5.717		0.3684	0.4603
DAPL1	chr2	158804307	158804308	Frame_Shift_Ins	INS	-	A			0.3333	0.3433
DDX54	chr12	113185470	113185470	5'UTR	SNP	A	G	12.84		0.4595	0.3704
DEK	chr6	18255840	18255840	Missense_Mutation	SNP	G	C	26.7			0.1831
DHRS7	chr14	60156037	60156037	Silent	SNP	T	C	12.98		1	1
DNM1P47	chr15	101756719	101756719	RNA	DEL	G	-			0.2941	0.2979
DYSF	chr2	71466797	71466797	5'UTR	SNP	C	T	13.77		0.28	0.3659
DZIP1L	chr3	138071778	138071778	Missense_Mutation	SNP	G	T	25.2		0.0641	0.383
EFCAB5	chr17	30053807	30053807	Missense_Mutation	SNP	G	A	0.104		0.0929	0.3846
EMX1	chr2	72933985	72933985	3'UTR	SNP	G	A	15.43		0.0938	0.2125
EPHX1	chr1	225839893	225839893	Missense_Mutation	SNP	C	T	4.364		0.0504	0.2876
ERBB3	chr12	56094528	56094528	Missense_Mutation	SNP	C	T	22.7		0.8361	0.5745
ERI2	chr16	20797792	20797792	Missense_Mutation	SNP	T	A	2.339		0.6364	0.5
FAM217A	chr6	4078886	4078886	Missense_Mutation	SNP	C	G	9.054			0.2034
FAM83F	chr22	40021618	40021618	Missense_Mutation	SNP	C	T	27.8			0.4631
FBXL15	chr10	102422198	102422198	Missense_Mutation	SNP	G	C	26.5		0.1204	0.4286
FIGN	chr2	163610973	163610973	Missense_Mutation	SNP	G	T	23.2			0.375
FRG1BP	chr20	30399334	30399334	3'Flank	SNP	G	C	12.44			0.1556
FUBP3	chr9	130616473	130616473	Missense_Mutation	SNP	G	A	33		0.4	0.303
GALNT9	chr12	132197081	132197081	3'UTR	SNP	C	G	2.61			0.2459
GBP1P1	chr1	89422226	89422226	RNA	DEL	A	-			0.0593	0.4844
GLIPR1L2	chr12	75390813	75390813	5'Flank	SNP	A	G	6.926		0.2931	0.283
GLRXP1	chr20	37603005	37603005	RNA	SNP	C	G	0.867			0.186
GNA13	chr17	65018287	65018287	Missense_Mutation	SNP	T	C	32		0.525	0.3077
GTPBP2	chr6	43624027	43624028	Frame_Shift_Del	DEL	CT	-			0.0726	0.2136
HEATR1	chr1	236594017	236594017	Missense_Mutation	SNP	C	A	22.3			0.2927
HERPUD1	chr16	56932383	56932383	Nonsense_Mutation	SNP	G	T	42		0.459	0.3571
HMCN2	chr9	130403281	130403281	Missense_Mutation	SNP	C	G	26.2		0.2938	0.2938
IGHV1OR15-2	chr15	19972874	19972874	RNA	SNP	G	T	2.918		0.0803	0.2657
IMPG1	chr6	76042019	76042019	Silent	SNP	G	T	7.093			0.2931
KCTD9	chr8	25446188	25446188	Silent	SNP	T	G	12.78			0.3846
KMT2D	chr12	49041444	49041444	Missense_Mutation	SNP	T	A	23.6			0.2481
KRTAP10-2	chr21	44551318	44551318	Nonsense_Mutation	SNP	G	T	34		0.0884	0.3228
LDHD	chr16	75112303	75112303	3'UTR	SNP	C	G	7.308			0.1918
LINC02843	chr9	88647571	88647571	RNA	SNP	C	T	0.66		0.6452	0.3269
LRRC28	chr15	99256077	99256077	Silent	SNP	G	A	6.746		0.6512	0.4898
LRRK1	chr15	101021915	101021915	Missense_Mutation	SNP	G	C	25.2		0.1019	0.4771
LRRTM1	chr2	80302843	80302843	Missense_Mutation	SNP	G	T	27.9		0.0864	0.375
MAP2	chr2	209710175	209710175	Missense_Mutation	SNP	A	G	26.1			0.3333
MAP4K3	chr2	39331922	39331922	Silent	SNP	T	C	12.77			0.4151
MAZ	chr16	29810098	29810099	3'UTR	INS	-	GGC				0.7833
MB21D2	chr3	192917686	192917686	Missense_Mutation	SNP	T	A	28.7		0.125	0.5682
MFSD12	chr19	3548193	3548193	Missense_Mutation	SNP	G	A	15.1			0.7879
MGA	chr15	41748874	41748874	Missense_Mutation	SNP	T	G	25.7			0.25
MINAR2	chr5	129748152	129748152	5'UTR	SNP	T	A	2.145		0.3636	0.375
MRPL22	chr5	154966792	154966792	Silent	SNP	G	A	11.72		0.0702	0.3333
MRPL39	chr21	25593963	25593963	Splice_Region	SNP	A	C	15.92		0.6531	0.5957
MYH9	chr22	36327477	36327477	Missense_Mutation	SNP	G	C	23.9		0.1228	0.381
MYO15B	chr17	75605882	75605882	Missense_Mutation	SNP	G	A	23.3		0.427	0.6538
MYO5C	chr15	52214628	52214628	Silent	SNP	C	T	3.248		0.4	0.1967
N4BP2L2	chr13	32443992	32443992	Missense_Mutation	SNP	G	A	0.117		0.4386	0.4894
NCAN	chr19	19248711	19248711	Missense_Mutation	SNP	C	T	23.6		0.0806	0.1774
NSD2	chr4	1939695	1939695	Nonsense_Mutation	SNP	C	T	36		0.3448	0.3778
NUMA1	chr11	72014467	72014467	Silent	SNP	C	T	15.95		0.4251	0.5
NUP210P1	chr3	126663330	126663330	Splice_Region	SNP	G	A	5.708			0.425
OPRM1	chr6	154090086	154090086	Missense_Mutation	SNP	G	A	22.8			0.3818
OR4F2P	chr11_KI270902v1_alt	82012	82012	3'Flank	SNP	T	G				0.5652
OR7E33P	chr13	67911115	67911115	RNA	SNP	G	T	2.457			0.58
OSBPL5	chr11	3107909	3107909	Missense_Mutation	SNP	C	T	25.7		0.4286	0.6809
OTOG	chr11	17596122	17596122	Missense_Mutation	SNP	C	T	23.9			0.3333
PAX3	chr2	222298548	222298548	Missense_Mutation	SNP	C	T	22.5		0.2692	0.2523
PAXX	chr9	136996624	136996624	3'Flank	SNP	C	A	6.656			0.3415
PCDHGA2	chr5	141341041	141341041	Silent	SNP	T	A	0.262		0.0711	0.26
PCNX4	chr14	60118540	60118540	Missense_Mutation	SNP	C	T	26.3		1	1
PGM3	chr6	83182933	83182933	Missense_Mutation	SNP	C	T	24.1			0.2174
PIAS2	chr18	46920059	46920059	5'Flank	SNP	G	T	0.339		0.1268	0.2785
PIH1D1	chr19	49453471	49453471	5'Flank	SNP	C	T	8.123		0.48	0.4247
PKD1L3	chr16	71942781	71942781	Missense_Mutation	SNP	T	G	11.5		0.3239	0.3333
PLXNA4	chr7	132210961	132210961	Silent	SNP	T	C	9.306		0.2041	0.325
PRICKLE1	chr12	42460173	42460173	Missense_Mutation	SNP	T	G	21.7			0.283
PROSER1	chr13	39013609	39013609	Nonsense_Mutation	SNP	G	C	35		0.5323	0.4545
PTCD3	chr2	86132373	86132373	Missense_Mutation	SNP	C	T	17.1			0.3256
PTK7	chr6	43076979	43076979	Silent	SNP	C	G	5.144			0.2692
RAD51AP2	chr2	17515626	17515626	Silent	SNP	T	C	0.008		0.7264	0.7966
RARB	chr3	25428520	25428520	5'UTR	SNP	G	A	20.4		0.322	0.2698
RASL10A	chr22	29313324	29313324	Missense_Mutation	SNP	G	A	22.5		0.0889	0.5266
RERE	chr1	8361435	8361435	Missense_Mutation	SNP	C	T	24.8			0.2317
RHBDD3	chr22	29263946	29263946	Missense_Mutation	SNP	C	A	22.6		0.52	0.5778
ROBO2	chr3	77493370	77493370	Missense_Mutation	SNP	T	G	28.4		0.5079	0.5333
RSPH14	chr22	23057597	23057597	3'Flank	SNP	G	A	2.636		0.4789	0.8478
SBSN	chr19	35527739	35527739	Silent	SNP	G	A	0.17		0.2644	0.2383
SCN3A	chr2	165176312	165176312	Missense_Mutation	SNP	C	A	24.9			0.2667
SCN8A	chr12	51721659	51721659	Missense_Mutation	SNP	C	A	19.82		0.0772	0.3081
SCN9A	chr2	166272656	166272656	Missense_Mutation	SNP	T	C	3.092		0.0855	0.3431
SEC16B	chr1	177964192	177964192	Silent	SNP	A	T	5.495			0.3056
SELL	chr1	169701560	169701561	Frame_Shift_Ins	INS	-	T			0.2353	0.2273
SH3RF2	chr5	146062720	146062720	3'UTR	SNP	C	T	13.71		0.475	0.4545
SHQ1	chr3	72812693	72812693	Missense_Mutation	SNP	G	T	20.6		0.0923	0.3443
SIGLEC9	chr19	51127120	51127120	Missense_Mutation	SNP	A	G	22.6		0.0818	0.3333
SKOR2	chr18	47246996	47246996	Missense_Mutation	SNP	C	T	26		0.2353	0.2982
SLC35A5	chr3	112580644	112580644	Missense_Mutation	SNP	C	A	24.5		0.6471	0.525
SND1	chr7	127652246	127652246	5'UTR	SNP	C	A	10.28		0.1721	0.1628
SNORD115-14	chr15	25197876	25197876	3'Flank	SNP	C	G	2.282			0.375
SNU13	chr22	41690917	41690917	5'Flank	SNP	C	A	0.778		0.1803	0.3077
SON	chr21	33553574	33553574	Missense_Mutation	SNP	C	T	15.43			0.3333
SORCS3	chr10	105216984	105216984	Missense_Mutation	SNP	G	T	23.9			0.1754
SOX5P1	chr8	87789167	87789167	RNA	SNP	C	T	6.403		0.34	0.3953
SPDYE4	chr17	8753374	8753374	Missense_Mutation	SNP	G	T	6.157		0.4684	0.6226
SSC5D	chr19	55489461	55489461	Missense_Mutation	SNP	G	A	23		0.4255	0.1961
STPG4	chr2	47155334	47155334	5'Flank	SNP	G	C	3.443		0.3148	0.3774
SUPT16H	chr14	21363109	21363109	Missense_Mutation	SNP	T	C	23.2			0.54
TAAR1	chr6	132645956	132645956	Missense_Mutation	SNP	G	T	9.82		0.1707	0.3263
TANC2	chr17	63194092	63194092	Missense_Mutation	SNP	G	A	22.7			0.45
TDRD7	chr9	97460435	97460435	Silent	SNP	G	C	3.212		1	1
TECTA	chr11	121109235	121109235	Missense_Mutation	SNP	T	A	26.9			0.5116
TECTA	chr11	121109237	121109237	Missense_Mutation	SNP	C	A	25.4			0.5116
TELO2	chr16	1507629	1507629	Missense_Mutation	SNP	G	A	2.45		0.3293	0.3874
TIAM1	chr21	31559342	31559342	5'Flank	SNP	A	T	6.755		0.1148	0.3871
TLR4	chr9	117708697	117708697	Silent	SNP	T	C	4.851			0.15
TMEM202	chr15	72406614	72406614	Missense_Mutation	SNP	A	G	18.83		0.4902	0.6154
TOR4A	chr9	137279292	137279292	Missense_Mutation	SNP	C	G	24.4		0.2984	0.3494
TP53INP2	chr20	34709366	34709366	Silent	SNP	A	C	7.717		0.3487	0.3428
TP63	chr3	189889387	189889387	Missense_Mutation	SNP	C	A	21			0.1538
TPGS2	chr18	36829063	36829063	5'Flank	SNP	C	T	14.49			0.2222
TPST1	chr7	66240822	66240822	Frame_Shift_Del	DEL	G	-			0.0612	0.3786
TRAJ32	chr14	22513866	22513866	3'Flank	SNP	A	G	8.877			1
TRIM51JP	chr2	95575064	95575064	RNA	SNP	G	T	2.133		0.0769	0.2713
TRIM55	chr8	66152413	66152413	Missense_Mutation	SNP	G	A	0.488		0.1148	0.4697
TRIO	chr5	14358178	14358178	Splice_Region	SNP	C	T	17.66		0.5532	0.4868
TRIOBP	chr22	37724276	37724422	In_Frame_Del	DEL	AACCCCAGAACATCCTGTGCCCAGCGGGACAATCCCAGAGCCTCCTCTCCCAATAGAGCTACACGAGACAACCCCACAACATCCTGTGCCCAGCGGGACAATCCCAGAGCCTCCAGAACCTCCTCTCCCAATAGAGCCACACGAGAT	-				0.2059
TRPM6	chr9	74801995	74801995	Missense_Mutation	SNP	C	A	24.2		1	1
TSPOAP1	chr17	58311890	58311890	Splice_Site	SNP	A	G	27.7			0.1707
TTLL12	chr22	43180909	43180909	Missense_Mutation	SNP	G	A	27.2		1	1
UBP1	chr3	33390226	33390227	3'UTR	DNP	CA	TG				0.1556
UBXN8	chr8	30751395	30751395	Splice_Site	SNP	G	A	23.9			0.3585
UPRT	chrX	75299868	75299868	Frame_Shift_Del	DEL	A	-			0.7429	1
VWA5B2	chr3	184234301	184234302	Frame_Shift_Ins	INS	-	C			0.3727	0.5213
ZFHX4	chr8	76707974	76707974	Missense_Mutation	SNP	T	G	27.5		0.2766	0.1961
ZNF385D	chr3	21750921	21750921	5'UTR	SNP	C	T	19.71		0.4318	0.2456
ZNF76	chr6	35291711	35291711	Missense_Mutation	SNP	A	G	33			0.1641
ZNF776	chr19	57750821	57750821	Missense_Mutation	SNP	T	C	23.7		0.0694	0.3681
ZSCAN23	chr6	28435858	28435858	Splice_Site	DEL	C	-			0.0741	0.3284

## Sheet: N-R2
Hugo_Symbol	Chromosome	Start_Position	End_Position	Variant_Classification	Variant_Type	Reference_Allele	Tumor_Seq_Allele2	CADD_PHRED	VAF_K562	VAF lowN-R2	VAF highN-R2
ABCA13	chr7	48313188	48313188	Missense_Mutation	SNP	C	A	0.548		0.2422	0.375
AC009126.1	chr5	96814223	96814223	RNA	SNP	C	T	4.91		0.3974	0.3235
AC010620.1	chr19	21222429	21222429	RNA	SNP	C	A	2.215		0.6667	0.7042
AC018755.1	chr19	51601503	51601503	3'Flank	SNP	C	T	7.365		0.4035	0.3696
AC022150.4	chr19	52653455	52653455	Missense_Mutation	SNP	A	C	9.262		0.3137	0.2857
AC141272.1	chr16_KI270728v1_random	1271433	1271433	3'Flank	SNP	G	A			0.6228	0.7347
AL354822.1	chrUn_GL000218v1	58640	58640	5'Flank	SNP	G	T			0.1233	0.2
AL358394.2	chr10	45156848	45156848	RNA	SNP	C	G	2.165		0.2885	0.274
ANKRD11P1	chr2	81197290	81197290	RNA	SNP	C	T	6.537			0.4048
ARFGAP3	chr22	42822395	42822395	Frame_Shift_Del	DEL	T	-			0.419	0.4853
ARMC4	chr10	27987517	27987517	Missense_Mutation	SNP	A	G	7.619			0.6739
ATAD3A	chr1	1517406	1517406	Missense_Mutation	SNP	C	G	14.16		0.1176	0.2326
BACE2	chr21	41168527	41168527	Silent	SNP	T	A	7.882			0.537
BARD1	chr2	214728881	214728881	Missense_Mutation	SNP	T	A	30		0.6923	0.7143
BICD2	chr9	92764723	92764723	Missense_Mutation	SNP	C	G	22.2		0.3043	0.2955
C1GALT1C1	chrX	120626110	120626110	3'UTR	DEL	A	-			0.125	0.2135
C3P1	chr19	10047204	10047204	RNA	SNP	G	A	14.45		0.3143	0.3492
C8A	chr1	56886062	56886062	Missense_Mutation	SNP	G	T	14.63		0.3913	0.38
CACNA1C	chr12	2486244	2486244	Missense_Mutation	SNP	A	G	22.4		1	1
CEP170B	chr14	104883419	104883420	Frame_Shift_Ins	INS	-	T			1	1
CEP192	chr18	13073123	13073123	Missense_Mutation	SNP	A	G	24.4		0.383	0.403
CFAP45	chr1	159900098	159900098	Frame_Shift_Del	DEL	T	-			0.4433	0.3469
CHIT1	chr1	203229752	203229752	5'Flank	SNP	G	A	5.636		0.3409	0.3406
CHST15	chr10	124012380	124012380	Missense_Mutation	SNP	G	A	25.1		0.3733	0.3919
COL11A1	chr1	103074735	103074735	Missense_Mutation	SNP	C	T	22.4		0.5349	0.5714
CRPPA	chr7	16406059	16406059	Splice_Site	SNP	A	G	33		0.3765	0.28
CTNNA3	chr10	67647484	67647489	In_Frame_Del	DEL	ATTCAA	-			0.1639	0.425
CTSH	chr15	78934891	78934891	Silent	SNP	T	C	0.078		0.5088	0.3036
DACT1	chr14	58645974	58645974	Missense_Mutation	SNP	C	A	14.03		0.5192	0.5342
DDX54	chr12	113185470	113185470	5'UTR	SNP	A	G	12.84		0.2131	0.2857
DSG1	chr18	31354677	31354677	Silent	SNP	C	T	5.399			0.4943
DSG4	chr18	31413148	31413148	Missense_Mutation	SNP	A	C	22.5		0.1463	0.1802
DVL1	chr1	1336098	1336098	3'UTR	SNP	C	T	1.048		0.2881	0.2872
DYRK1A	chr21	37420335	37420335	5'UTR	SNP	C	T	18.84		0.2353	0.2326
EPHA5	chr4	65351578	65351578	Silent	SNP	A	T	2.047		0.6607	0.5366
ERBB3	chr12	56094528	56094528	Missense_Mutation	SNP	C	T	22.7		0.7077	0.7451
FAM83F	chr22	40021618	40021618	Missense_Mutation	SNP	C	T	27.8			0.4052
FUBP3	chr9	130616473	130616473	Missense_Mutation	SNP	G	A	33		0.3766	0.2286
HERPUD1	chr16	56932383	56932383	Nonsense_Mutation	SNP	G	T	42		0.3125	0.4059
HIP1R	chr12	122861952	122861952	3'UTR	SNP	C	G	3.472		0.4583	0.4255
HMCN2	chr9	130403281	130403281	Missense_Mutation	SNP	C	G	26.2			0.2748
HMGCR	chr5	75342758	75342758	Silent	SNP	A	C	5.14		0.6562	0.75
HPS6	chr10	102066567	102066567	Missense_Mutation	SNP	G	A	17.56		0.5022	0.5238
HSD3B2	chr1	119415374	119415374	5'UTR	SNP	C	A	1.56			0.5306
IGHV1OR21-1	chr21	10649245	10649245	3'Flank	SNP	T	G	6.97		0.1721	0.2128
INPPL1	chr11	72232288	72232288	Missense_Mutation	SNP	T	G	31		0.2581	0.3617
IZUMO2	chr19	50163186	50163186	5'Flank	SNP	C	T	6.113		0.3333	0.2955
LRRC6	chr8	132572462	132572462	Missense_Mutation	SNP	T	A	22.9		0.2727	0.3913
MAP3K4	chr6	161106657	161106657	Missense_Mutation	SNP	G	A	23.9		0.1728	0.1585
MED16	chr19	886182	886182	Missense_Mutation	SNP	C	T	24.8		0.3274	0.4314
MEI1	chr22	41770751	41770751	Missense_Mutation	SNP	C	G	22.2		0.37	0.4459
MINAR1	chr15	79458281	79458281	Missense_Mutation	SNP	C	A	19.7		0.3293	0.4306
MIR3691	chr6	5148265	5148265	RNA	SNP	G	A	2.046			0.2619
MYO15B	chr17	75605882	75605882	Missense_Mutation	SNP	G	A	23.3		0.3333	0.3659
MYO5C	chr15	52214628	52214628	Silent	SNP	C	T	3.248		0.3194	0.3404
N4BP2L2	chr13	32443992	32443992	Missense_Mutation	SNP	G	A	0.117		0.5352	0.4898
NCOA7	chr6	125889818	125889818	Silent	SNP	C	T	0.881		1	1
NOP16	chr5	176388636	176388636	5'UTR	SNP	G	T	7.143		0.3286	0.2381
NRAS	chr1	114713909	114713909	Missense_Mutation	SNP	G	T	26.4		0.2917	0.3333
NUMA1	chr11	72014467	72014467	Silent	SNP	C	T	15.95		0.2783	0.3871
NYX	chrX	41473989	41473989	Missense_Mutation	SNP	G	C	27.7		0.53	0.5375
OPRM1	chr6	154090086	154090086	Missense_Mutation	SNP	G	A	22.8		0.3909	0.3585
OR2A5	chr7	144050495	144050495	Missense_Mutation	SNP	C	G	5.127		0.2644	0.2258
OR5F1	chr11	55993981	55993981	Silent	SNP	G	A	0.494		0.3226	0.2917
PADI1	chr1	17228692	17228692	Silent	SNP	A	G	5.652		0.2432	0.1807
PAX3	chr2	222298548	222298548	Missense_Mutation	SNP	C	T	22.5		0.2738	0.3434
PCNX4	chr14	60118540	60118540	Missense_Mutation	SNP	C	T	26.3		1	1
PDE4DIP	chr1	149009789	149009789	Missense_Mutation	SNP	C	T	24.1		0.3	0.1961
PIH1D1	chr19	49453471	49453471	5'Flank	SNP	C	T	8.123		0.2292	0.1569
PKD1L3	chr16	71942781	71942781	Missense_Mutation	SNP	T	G	11.5		0.4286	0.338
PLAGL1	chr6	143942371	143942372	Frame_Shift_Ins	INS	-	A			0.2573	0.3265
PLEKHG1	chr6	150795857	150795857	Missense_Mutation	SNP	G	A	26.9		0.3889	0.4364
PLXNA4	chr7	132210961	132210961	Silent	SNP	T	C	9.306		0.1837	0.4
POLD3	chr11	74618542	74618542	Missense_Mutation	SNP	G	A	24.5		0.3846	0.3182
PROCA1	chr17	28703435	28703435	3'Flank	SNP	C	G	5.682		0.3333	0.375
PRX	chr19	40396151	40396258	In_Frame_Del	DEL	TCAGGCACCTTGGGGAGTTTTATCTCTGGGAGCTTCATGTCAGGGACTTTCATTTCACAGACTTTGGGCAGCTGCACCTCTGGGAGGTGCACATCGGGCACGGCCATT	-				0.1617
PTCHD1	chrX	23380198	23380198	Missense_Mutation	SNP	T	G	24.4		0.3521	0.4231
RGS9BP	chr19	32676250	32676250	5'UTR	SNP	C	T	2.003		0.3596	0.3294
RYR3	chr15	33603124	33603124	Missense_Mutation	SNP	A	G	20.7		0.5155	0.541
SALL2	chr14	21524795	21524795	Missense_Mutation	SNP	A	C	0.549		0.5354	0.5632
SETX	chr9	132275350	132275350	Missense_Mutation	SNP	C	A	26.6		0.3288	0.2703
SGCD	chr5	156589225	156589225	Splice_Region	SNP	T	C	11.89		0.3415	0.25
SKOR2	chr18	47246996	47246996	Missense_Mutation	SNP	C	T	26		0.2745	0.4694
SLC3A2	chr11	62853890	62853890	5'Flank	SNP	C	G	1.846			0.2418
SLC7A14	chr3	170480398	170480398	Missense_Mutation	SNP	C	T	25.5		0.3282	0.3366
SLC9C2	chr1	173500936	173500936	3'UTR	SNP	A	C	7.485		0.4583	0.2791
SND1	chr7	127652246	127652246	5'UTR	SNP	C	A	10.28		0.2667	0.2877
SORT1	chr1	109340873	109340873	Missense_Mutation	SNP	C	T	28.2		0.1443	0.339
SUSD1	chr9	112042161	112042163	In_Frame_Del	DEL	TAT	-			0.4675	0.2373
TDRD7	chr9	97460435	97460435	Silent	SNP	G	C	3.212		1	1
TECTA	chr11	121109235	121109235	Missense_Mutation	SNP	T	A	26.9		0.3438	0.3333
TECTA	chr11	121109237	121109237	Missense_Mutation	SNP	C	A	25.4		0.3438	0.3333
TELO2	chr16	1507629	1507629	Missense_Mutation	SNP	G	A	2.45		0.2432	0.3482
TEP1	chr14	20408112	20408201	In_Frame_Del	DEL	GGTTCTCCAAGGAGAGGATGTCTGGGTGGGCAGAAACATGTCCATGTGGTTTCTCCATGGTCTTCAGGTCAGAAAGTGTGGCCAGGCACT	-				0.2252
TMC5	chr16	19479437	19479437	Missense_Mutation	SNP	G	A	29.8		0.3333	0.2667
TMEM202	chr15	72406614	72406614	Missense_Mutation	SNP	A	G	18.83		0.3571	0.4082
TMEM68	chr8	55751164	55751164	Splice_Region	SNP	G	A	3.026		0.3542	0.2667
TOR4A	chr9	137279292	137279292	Missense_Mutation	SNP	C	G	24.4		0.3605	0.3626
TP53INP2	chr20	34709366	34709366	Silent	SNP	A	C	7.717		0.3313	0.3188
TRIM4	chr7	99892070	99892070	3'UTR	SNP	A	C	5.188		0.2373	0.2
TRIM42	chr3	140688239	140688239	Silent	SNP	G	A	8.05		0.5039	0.5269
TRIM77BP	chr11	49116981	49116981	3'Flank	SNP	C	A	0.16		0.6897	0.6744
TRIO	chr5	14358178	14358178	Splice_Region	SNP	C	T	17.66		0.5495	0.6032
TRPM6	chr9	74801995	74801995	Missense_Mutation	SNP	C	A	24.2		1	1
TRRAP	chr7	98955211	98955211	Missense_Mutation	SNP	G	A	24.6		0.2993	0.2685
TSPAN18	chr11	44897748	44897748	Splice_Region	SNP	C	A	16.99		0.3284	0.2778
TTN	chr2	178713285	178713285	Missense_Mutation	SNP	T	A	19.26		0.2889	0.3023
UPRT	chrX	75299868	75299868	Frame_Shift_Del	DEL	A	-			0.7431	0.6635
VWA5B2	chr3	184234301	184234302	Frame_Shift_Ins	INS	-	C				0.5238
ZFHX4	chr8	76707974	76707974	Missense_Mutation	SNP	T	G	27.5		0.2785	0.2745
ZFP82	chr19	36409833	36409833	5'UTR	SNP	T	A	13.33		0.3448	0.3469
ZNF28	chr19	52799583	52799584	3'UTR	INS	-	TTGCCACACTCATTACACTTTTAAGGTTTCTCTCCACTATGAAGTCTATGATGGTATACAAGCTTTGACATCTGACTGAAGGTC				0.7877
ZNF479	chr7	57119984	57119984	Silent	SNP	G	T	1.651		0.3228	0.2738
ZNF527	chr19	37379243	37379243	Missense_Mutation	SNP	C	T	24.8		0.2587	0.303
ZNF76	chr6	35291711	35291711	Missense_Mutation	SNP	A	G	33			0.3436
